# Supplementary material for: Distribution of the Order Lampriformes in the Mediterranean Sea with Notes on Their Biology, Morphology, and Taxonomy
Source: Biology (Basel). 2022 Oct 19;11(10):1534. doi: 10.3390/biology11101534 (PMC9598601; doi:10.3390/biology11101534)
Supplement: Supplementary file 1 [file biology-11-01534-s001.zip]

Archive with 1 entries (1 files):
- biology-1942506-supplementary.pdf
